# Supplementary material for: Evolutionary and Functional Analysis of Monoamine Oxidase F: A Novel Member of the Monoamine Oxidase Gene Family
Source: Genome Biol Evol. 2025 Jan 3;17(2):evae280. doi: 10.1093/gbe/evae280 (PMC11833248; doi:10.1093/gbe/evae280)
Supplement: evae280_Supplementary_Data [file evae280_supplementary_data.zip]

Archive with 5 entries (5 files):
- Supplementary_Figure_S1.pdf
- Supplementary_Figure_S2.pdf
- Supplementary_Figure_S3.pdf
- Supplementary_Figure_S4.pdf
- Supplementary_Table_S1.xlsx
