# Supplementary material for: Evolutionary and Functional Analysis of Monoamine Oxidase F: A Novel Member of the Monoamine Oxidase Gene Family
Source: Genome Biol Evol. 2025 Jan 3;17(2):evae280. doi: 10.1093/gbe/evae280 (PMC11833248; doi:10.1093/gbe/evae280)
Supplement: evae280_Supplementary_Data [file evae280_supplementary_data.zip › Supplementary_Table_S1.xlsx]

## Sheet: Vertebrates
Supplementary Table S1. Monoamine oxidase sequences used in this study to reconstruct the phylogenetic tree depicted in Figure 1.
	MAOA Mammals				MAOB Mammals					MAOA/B				MAOC
	Ornithorhynchus_anatinus_XP_028902432.1				Canis_lupus_familiaris_NP_001002970.3					Latimeria_chalumnae_XP_014347125.1				Latimeria_chalumnae_XP_005992072.1
	Tachyglossus_aculeatus_XP_038615918.1				Equus_caballus_XP_023488941.1					Latimeria_chalumnae_XP_006001398.1				Protopterus_annectens_XP_043913094.1
	Equus_caballus_NP_001075301.1				Balaenoptera_musculus_XP_036695604.1					Protopterus_annectens_XP_043928313.1
	Balaenoptera_musculus_XP_036696797.1				Bos_taurus_NP_808813.2									Lepisosteus_oculatus_XP_015206611.1
	Bos_taurus_NP_851357.2				Elephas_maximus_indicus_XP_049727249.1					Acipenser_ruthenus_XP_033867700.2				Anguilla_anguilla_XP_035264257.1
	Canis_lupus_familiaris_NP_001002969.1				Trichechus_manatus_latirostris_XP_004376975.1					Erpetoichthys_calabaricus_XP_028655595.1				Scleropages_formosus_XP_018592681.2
	Elephas_maximus_indicus_XP_049727233.1				Pteropus_vampyrus_XP_011378325.1					Danio_rerio_NP_997992.2				Brienomyrus_brachyistius_XP_048885557.1
	Trichechus_manatus_latirostris_XP_004377014.1				Monodelphis_domestica_XP_001377998.3					Cyprinus_carpio_XP_042587471.1				Megalops_cyprinoides_XP_036404314.1
	Pteropus_vampyrus_XP_011378324.1				Vombatus_ursinus_XP_027731318.1					Sinocyclocheilus_anshuiensis_XP_016322916.1				Acipenser_ruthenus_XP_034758383.1
	Monodelphis_domestica_XP_007493381.1				Tachyglossus_aculeatus_XP_038616157.1					Sinocyclocheilus_anshuiensis_XP_016350918.1				Erpetoichthys_calabaricus_XP_028672733.1
	Vombatus_ursinus_XP_027731402.1				Ornithorhynchus_anatinus_XP_007665425.3					Cyprinus_carpio_XP_042619917.1
	Homo_sapiens_AAH44787.1				Homo_sapiens_P27338					Colossoma_macropomum_XP_036439971.1				Chiloscyllium_plagiosum_XP_043560518.1
	Mus_musculus_NP_776101.3				Mus_musculus_NP_766366.2					Ictalurus_punctatus_XP_017325934.1				Stegostoma_fasciatum_XP_048400495.1
										Esox_lucius_XP_010888261.1				Scyliorhinus_canicula_XP_038631965.1
	MAOA Sauropsids				MAOB Sauropsids					Salmo_salar_XP_014019948.1				Amblyraja_radiata_XP_032886353.1
	Gallus_gallus_NP_001025970.2				Gallus_gallus_XP_040515482.1					Salmo_salar_XP_014029916.1				Callorhinchus milii_XP_007889521.1
	Anas_platyrhynchos_XP_027304796.1				Anas_platyrhynchos_XP_027304795.2					Gasterosteus_aculeatus_aculeatus_XP_040058289.1
	Tinamus_guttatus_KGL78650.1				Tauraco_erythrolophus_KFV20218.1					Epinephelus_lanceolatus_XP_033472944.1				MAOA/B/C
	Calypte_anna_XP_008498559.1				Aptenodytes_forsteri_XP_009281385.1					Hippoglossus_stenolepis_XP_035030654.1				Petromyzon_marinus_XP_032834967.1
	Tauraco_erythrolophus_KFV20219.1				Dryobates_pubescens_XP_009902638.1					Kryptolebias_marmoratus_XP_017284559.2
	Aptenodytes_forsteri_KFM10069.1				Taeniopygia_guttata_XP_002190287.5					Archocentrus_centrarchus_XP_030614279.1				LSD1
	Dryobates_pubescens_KFV61949.1				Calypte_anna_XP_030307279.1					Takifugu_rubripes_XP_003961620.1				Mus_musculus_XP_006539392.1
	Taeniopygia_guttata_XP_002191280.4				Tinamus_guttatus_KGL78651.1					Hippocampus_comes_XP_019732506.1				Homo_sapiens_XP_054191226.1
										Gadus_morhua_XP_030199522.1
	Alligator_mississippiensis_XP_006270360.1				Notechis_scutatus_XP_026529763.1					Clupea_harengus_XP_012693030.2				LSD2
	Chrysemys_picta_bellii_XP_005301830.1				Anolis_carolinensis_XP_003218986.2					Chanos_chanos_XP_030642230.1				Mus_musculus_Q8CIG3.1
	Chelonia_mydas_XP_037758684.1				Pogona_vitticeps_XP_020639587.1					Anguilla_anguilla_XP_035263492.1				Homo_sapiens_XP_054210581.1
	Anolis_carolinensis_XP_008105637.1				Chrysemys_picta_bellii_XP_005301831.1					Anguilla_anguilla_XP_035250045.1
	Pogona_vitticeps_XP_020639559.1				Chelonia_mydas_XP_037758699.1					Megalops_cyprinoides_XP_036396298.1
	Notechis_scutatus_XP_026529829.1				Alligator_mississippiensis_XP_014466694.1					Scleropages_formosus_XP_018605614.1
										Brienomyrus_brachyistius_XP_048862064.1
	MAOA Amphibians				MAOB Amphibians					Lepisosteus_oculatus_ENSLOCP00000002319
	Pleurodeles_waltl_KAJ1119096.1				Pleurodeles_waltl_KAJ1119099.1
	Rhinatrema_bivittatum_XP_029458986.1				Rhinatrema_bivittatum_XP_029458985.1					Chiloscyllium_plagiosum_XP_043556791.1
	Microcaecilia_unicolor_XP_030058393.1				Geotrypetes_seraphini_XP_033806210.1					Stegostoma_fasciatum_XP_048396801.1
	Microcaecilia_unicolor_XP_030044643.1				Microcaecilia_unicolor_XP_030058214.1					Amblyraja_radiata_XP_032888949.1
	Geotrypetes_seraphini_XP_033805541.1				Rana_temporaria_XP_040194001.1					Scyliorhinus_canicula_XP_038658015.1
	Rana_temporaria_XP_040194003.1				Xenopus_tropicalis_XP_002932838.1					Callorhinchus milii_XP_007899857.1
	Rana_temporaria_XP_040194004.1				Xenopus_laevis_XP_018102140.1
	Xenopus_laevis_XP_018104705.1				Xenopus_laevis_XP_018104704.1
	Xenopus_laevis_OCT94722.1
	Xenopus_laevis_XP_041438037.1
	Xenopus_laevis_XP_041439679.1
	Xenopus_tropicalis_XP_012811952.1
	Xenopus_tropicalis_XP_002932844.2

## Sheet: Tetrapods
Supplementary Table S1. Monoamine oxidase sequences used in this study to reconstruct the phylogenetic tree depicted in Supplementary Figure S2.
	MAOA Mammals				MAOB Mammals				MAOA/B
	Ornithorhynchus_anatinus_XM_029046599.1				Canis_lupus_familiaris_NM_001002970.3				Latimeria_chalumnae_XM_014491639.1
	Tachyglossus_aculeatus_XM_038759990.1				Equus_caballus_XM_023633173.1				Latimeria_chalumnae_XM_006001336.2
	Equus_caballus_NM_001081832.1				Balaenoptera_musculus_XM_036839709.1				Protopterus_annectens_XM_044072378.1
	Balaenoptera_musculus_XM_036840902.1				Bos_taurus_NM_177944.2
	Bos_taurus_NM_181014.2				Elephas_maximus_indicus_XM_049871292.1
	Canis_lupus_familiaris_NM_001002969.1				Trichechus_manatus_latirostris_XM_004376918.1
	Hyaena_hyaena_XM_039251915.1				Hyaena_hyaena_XM_039251925.1
	Elephas_maximus_indicus_XM_049871276.1				Pteropus_vampyrus_XM_011380023.2
	Trichechus_manatus_latirostris_XM_004376957.2				Monodelphis_domestica_XM_001377961.4
	Pteropus_vampyrus_XM_011380022.2				Vombatus_ursinus_XM_027875517.1
	Rousettus_aegyptiacus_XM_036226586.1				Rousettus_aegyptiacus_XM_016137061.2
	Rhinolophus_sinicus_XM_019717753.1				Rhinolophus_sinicus_XM_019717754.1
	Monodelphis_domestica_XM_007493319.2				Tachyglossus_aculeatus_XM_038760229.1
	Phascolarctos_cinereus_XM_020995885.1				Phascolarctos_cinereus_XM_020995943.1
	Trichosurus_vulpecula_XM_036744239.1				Trichosurus_vulpecula_XM_036743496.1
	Meles_meles_XM_045995168.1				Meles_meles_XM_045995287.1
	Vombatus_ursinus_XM_027875601.1				Ornithorhynchus_anatinus_XM_007667235.4
	Delphinapterus_leucas_XM_022556399.2				Delphinapterus_leucas_XM_022556309.1
	Physeter_catodon_XM_007102032.3				Physeter_catodon_XM_007102031.2
	Odobenus_rosmarus_divergens_XM_004411408.2				Odobenus_rosmarus_divergens_XM_004411407.1
	Homo_sapiens_NM_000240.4				Homo_sapiens_NM_000898.5
	Pan_paniscus_XM_003808376.5				Gorilla_gorilla_gorilla_XM_004064033.3
	Gorilla_gorilla_gorilla_XM_004064031.3				Pongo_abelii_NM_001131423.1
	Chlorocebus_sabaeus_XM_007991453.2				Chlorocebus_sabaeus_XM_007991454.2
	Pongo_abelii_NM_001131441.1				Mus_musculus_NM_172778.2
	Mus_musculus_NM_173740.3				Myodes_glareolus_XM_048461358.1
	Myodes_glareolus_XM_048461379.1				Rattus_norvegicus_NM_013198.1
	Rattus_norvegicus _NM_033653.1
					MAOB Sauropsids
	MAOA Sauropsids				Gallus_gallus_XM_040659548.2
	Gallus_gallus_NM_001030799.2				Anas_platyrhynchos_XM_027448994.2
	Anas_platyrhynchos_XM_027448995.2				Taeniopygia_guttata_XM_002190251.6
	Calypte_anna_XM_008500337.2				Calypte_anna_XM_030451419.1
	Taeniopygia_guttata_XM_002191244.6
					Crocodylus_porosus_XM_019529066.1
	Alligator_mississippiensis_XM_006270298.3				Anolis_carolinensis_XM_003218938.3
	Crocodylus_porosus_XM_019529067.1				Pogona_vitticeps_XM_020783928.1
	Chrysemys_picta_bellii_XM_005301773.4				Trachemys_scripta_elegans_XM_034754056.1
	Trachemys_scripta_elegans_XM_034754081.1				Mauremys_reevesii_XM_039519446.1
	Chelonia_mydas_XM_037902756.2				Chrysemys_picta_bellii_XM_005301774.3
	Mauremys_reevesii_XM_039511888.1				Chelonia_mydas_XM_037902771.2
	Anolis_carolinensis_XM_008107430.2				Alligator_mississippiensis_XM_014611208.2
	Pogona_vitticeps_XM_020783900.1				Varanus_komodoensis_XM_044442122.1
	Varanus_komodoensis_XM_044441911.1				Sphaerodactylus_townsendi_XM_048493157.1
	Sphaerodactylus_townsendi_XM_048495019.1
					MAOB Amphibians
	MAOA Amphibians				Rhinatrema_bivittatum_XM_029603125.1
	Rhinatrema_bivittatum_XM_029603126.1				Geotrypetes_seraphini_XM_033950319.1
	Microcaecilia_unicolor_XM_030202533.1				Microcaecilia_unicolor_XM_030202354.1
	Microcaecilia_unicolor_XM_030188783.1				Rana_temporaria_XM_040338067.1
	Geotrypetes_seraphini_XM_033949650.1				Xenopus_tropicalis_XM_002932792.5
	Rana_temporaria_XM_040338070.1				Xenopus_laevis_XM_018246651.2
	Rana_temporaria_XM_040338069.1				Xenopus_laevis_XM_018249215.2
	Xenopus_laevis_XM_018249216.2
	Xenopus_laevis_XM_041582103.1
	Xenopus_laevis_XM_041583745.1
	Xenopus_tropicalis_XM_002932798.5
	Xenopus_tropicalis_XM_012956498.3
